# Supplementary material for: Neuropathological Applications of Microscopy with Ultraviolet Surface Excitation (MUSE): A Concordance Study of Human Primary and Metastatic Brain Tumors
Source: Brain Sci. 2024 Jan 22;14(1):108. doi: 10.3390/brainsci14010108 (PMC10813539; doi:10.3390/brainsci14010108)
Supplement: Supplementary file 1 [file brainsci-14-00108-s001.zip]

Archive with 1 entries (1 files):
- brainsci-2767605-supplementary.pdf
